# Supplementary material for: Genomic, Molecular Evolution, and Expression Analysis of Genes Encoding Putative Classical AGPs, Lysine-Rich AGPs, and AG Peptides in Brassica rapa
Source: Front Plant Sci. 2017 Mar 29;8:397. doi: 10.3389/fpls.2017.00397 (PMC5372829; doi:10.3389/fpls.2017.00397)
Supplement: Supplementary file 2 [file DataSheet2.xlsx]

## Sheet: Table S4
Table S4. The expression of homologous AGPs under ABA, GA and MeJA cheatments in leaf of Brassica rapa and Arabidopsis thaliana.
Subfamily	BrAGP	ABA-0HAT	ABA-4HAT	ABA-12HAT	AtAGP	ABA-0.5HAT	ABA-1HAT	ABA-3HAT		BrAGP	GA-0HAT	GA-4HAT	GA-12HAT	AtAGP	GA-0.5HAT	GA-1HAT	GA-3HAT		BrAGP	MeJA-0HAT	MeJA-4HAT	MeJA-12HAT	AtAGP	MeJA-0.5HAT	MeJA1HAT	MeJA-3HAT
Classical	BrAGP1.1	1.10162	3.45823	0.431685	AtAGP1	1.48709	1.59104	2.18167		BrAGP1.1	1.10162	4.89636	1.40085	AtAGP1	0.99089	1.05182	1.18784		BrAGP1.1	1.10162	12.7924	0.653706	AtAGP1	1.03498	0.977534	0.805959
	BrAGP1.2	1.02098	2.25004	0.482133						BrAGP1.2	1.02098	1.29093	2.15973						BrAGP1.2	1.02098	2.39962	1.00705
	BrAGP10.2	1.06066	2.28435	0.610576	AtAGP10	1.50957	1.78376	3.93189		BrAGP10.2	1.06066	1.80874	1.77248	AtAGP10	1.08267	1.24155	0.863416		BrAGP10.2	1.06066	8.66452	1.06677	AtAGP10	1.08267	1.24155	0.863416
	BrAGP2.2	1.05239	13.7561	4.46784	AtAGP2	0.831885	1.30599	3.70062		BrAGP2.2	1.05239	0.0242717	1.2097	AtAGP2	1.00146	1.02705	0.944468		BrAGP2.2	1.05239	4.69257	3.7798	AtAGP2	0.740134	0.962083	0.707232
	BrAGP2.1	1.00022	6.46056	4.0721						BrAGP2.1	1.00022	5.37666	7.73268						BrAGP2.1	1.00022	2.23036	5.03579
	BrAGP25	1.10322	2.00724	0.607455	AtAGP25	1.39668	1.3208	1.20253		BrAGP25	1.10322	2.92814	2.54918	AtAGP25	0.920484	0.936201	0.869472		BrAGP25	1.10322	2.91923	1.82255	AtAGP25	0.910647	0.651666	0.646521
	BrAGP26	1.14975	0.447146	1.59675	AtAGP26	1.05349	0.750017	0.434035		BrAGP26	1.14975	0.474717	0.649682	AtAGP26	1.00421	0.865104	0.888658		BrAGP26	1.14975	1.1188	1.68042	AtAGP26	1.02286	0.596072	0.337905
	BrAGP27	1.00541	2.29774	0.541696	AtAGP27	1.34338	1.05314	0.795156		BrAGP27	1.00541	2.21915	2.47738	AtAGP27	0.731959	1.35494	1.72129		BrAGP27	1.00541	2.0178	0.917357	AtAGP27	2.0585	1.58576	0.852224
	BrAGP3.2	1.00001	0.135086	0.194495	AtAGP3	0.692801	0.695134	1.23634		BrAGP3.2	1.00001	2.05643	1.01533	AtAGP3	1.0169	1.20809	1.59307		BrAGP3.2	1.00001	0.256574	0.144115	AtAGP3	0.790009	1.28116	1.31533
	BrAGP4.1	1.04166	7.0192	0.737576	AtAGP4	0.962055	0.955056	0.823601		BrAGP4.1	1.04166	5.84237	5.50056	AtAGP4	0.98268	1.01183	1.1956		BrAGP4.1	1.04166	8.66463	1.02934	AtAGP4	1.0108	1.19483	0.92947
	BrAGP59	1.00195	3.98672	0.651788						BrAGP59	1.00195	2.35866	4.77731						BrAGP59	1.00195	5.79998	3.04344
	BrAGP60	1	0.242648	0.295891						BrAGP60	1	0.957315	2.28668						BrAGP60	1	0.883501	1.05864
	BrAGP61	1.02627	2.65975	0.281304						BrAGP61	1.02627	1.38372	1.8167						BrAGP61	1.02627	2.96522	0.949622
	BrAGP9.2	1.0006	3.21832	0.48402	AtAGP9.2	1.16512	1.06573	0.960175		BrAGP9.2	1.0006	2.48804	1.66473	AtAGP9.2	1.05435	1.00005	1.11668		BrAGP9.2	1.0006	1.71324	0.946058	AtAGP9.2	1.04444	1.04785	0.905075
	BrAGP10.1	1.01692	0.625703	1.55651	AtAGP10	1.50957	1.78376	3.93189		BrAGP10.1	1.01692	0.638985	0.482057	AtAGP10	1.08267	1.24155	0.863416		BrAGP10.1	1.01692	0.622962	0.796542	AtAGP10	1.27099	1.68308	1.04416
AG-peptide	BrAGP12.1	1.00291	0.228276	0.391791	AtAGP12	0.967033	0.980105	1.11607		BrAGP12.1	1.00291	0.891629	0.265229	AtAGP12	0.973069	1.05369	0.983187		BrAGP12.1	1.00291	0.940476	0.612725	AtAGP12	0.937925	0.934332	0.818896
	BrAGP12.2	1.00038	1.06807	1.5279						BrAGP12.2	1.00038	0.328738	0.323096						BrAGP12.2	1.00038	0.530233	1.14776
	BrAGP13.2	1.00118	2.92437	0.314253	AtAGP13	1.0195	0.929609	0.669811		BrAGP13.2	1.00118	1.22106	2.30354	AtAGP13	1.09968	0.789813	0.906486		BrAGP13.2	1.00118	3.80541	1.12896	AtAGP13	1.07488	0.849243	0.85848
	BrAGP13.1	1.00005	0.798318	3.66465						BrAGP13.1	1.00005	9.08281	2.53993						BrAGP13.1	1.00005	0.326561	1.21351
	BrAGP15.2	1.00506	1.31493	2.17411	AtAGP15	1.05115	0.952723	0.835588		BrAGP15.2	1.00506	2.25732	1.35727	AtAGP15	0.990713	0.989318	0.860199		BrAGP15.2	1.00506	1.23046	1.61966	AtAGP15	0.932042	0.83861	0.698803
	BrAGP16.2	1.00962	0.150314	0.243741	AtAGP16	1.03029	0.821096	0.604814		BrAGP16.2	1.00962	0.309597	0.35539	AtAGP16	1.00972	0.897203	0.977002		BrAGP16.2	1.00962	0.124491	0.165547	AtAGP16	0.971995	0.86256	0.928016
	BrAGP22.1	1.00154	1.2609	0.931062	AtAGP22	0.866533	0.760163	0.561607		BrAGP22.1	1.00154	3.75797	0.543694	AtAGP22	1.05178	0.986059	1.33152		BrAGP22.1	1.00154	2.49737	0.643699	AtAGP22	0.939742	0.888276	0.975219
	BrAGP22.3	1.01566	1.01624	0.729013						BrAGP22.3	1.01566	0.347204	0.386677						BrAGP22.3	1.01566	0.959424	0.238992
	BrAGP22.2	1.00541	0.588846	0.329322						BrAGP22.2	1.00541	0.178779	0.370697						BrAGP22.2	1.00541	0.433936	0.409392
	BrAGP43.2	1.01889	3.08104	0.187723	AtAGP43	#N/A	#N/A	#N/A		BrAGP43.2	1.01889	1.65288	2.20412	AtAGP43	#N/A	#N/A	#N/A		BrAGP43.2	1.01889	4.25676	0.9436	AtAGP43	#N/A	#N/A	#N/A
	BrAGP40.2	1.02243	2.25791	0.295891	AtAGP40	0.653654	0.734179	0.177817		BrAGP40.2	1.02243	0.949257	2.28668	AtAGP40	0.778067	0.701657	0.248801		BrAGP40.2	1.02243	2.25791	1.05864	AtAGP40	0.810695	0.866328	0.588651
	BrAGP40.1	1	7.68344	4.49295						BrAGP40.1	1	0.951285	14.2211						BrAGP40.1	1	4.33255	17.2108
	BrAGP21.1	1.00616	0.326081	0.492486	AtAGP21	1.06452	1.06377	1.12638		BrAGP21.1	1.00616	0.20983	0.132514	AtAGP21	1.00092	0.968354	1.09617		BrAGP21.1	1.00616	0.284159	0.589759	AtAGP21	1.01134	0.796184	0.672498
Lys-rich	BrAGP18.1	1.06189	0.233433	0.426492	AtAGP18	1.1386	0.797912	0.477903		BrAGP18.1	1.06189	0.0399358	0.180485	AtAGP18	1.10782	0.955345	1.08901		BrAGP18.1	1.06189	0.523514	0.267582	AtAGP18	0.985156	1.034	0.694626
	BrAGP18.2	1.04687	1.48467	0.380472						BrAGP18.2	1.04687	1.6318	2.27451						BrAGP18.2	1.04687	1.4192	0.918596
